# Supplementary material for: Testing Antimicrobial Properties of Selected Short Amyloids
Source: Int J Mol Sci. 2023 Jan 2;24(1):804. doi: 10.3390/ijms24010804 (PMC9821130; doi:10.3390/ijms24010804)
Supplement: Supplementary file 1 [file ijms-24-00804-s001.zip]

Archive with 1 entries (1 files):
- ijms-2088855-supplementary.pdf
